# Supplementary material for: KPC-3-, GES-5-, and VIM-1-Producing Enterobacterales Isolated from Urban Ponds
Source: Int J Environ Res Public Health. 2022 May 11;19(10):5848. doi: 10.3390/ijerph19105848 (PMC9141432; doi:10.3390/ijerph19105848)
Supplement: Supplementary file 1 [file ijerph-19-05848-s001.zip]

Archive with 1 entries (1 files):
- ijerph-1685432-supplementary.pdf
